# Supplementary material for: Deep Eutectic Solvent-Assisted Synthesis of Ni–Graphene Composite Supported on Screen-Printed Electrodes for Biogenic Amine Detection
Source: Materials (Basel). 2025 Jan 17;18(2):425. doi: 10.3390/ma18020425 (PMC11766956; doi:10.3390/ma18020425)
Supplement: Supplementary file 1 [file materials-18-00425-s001.zip]

Archive with 1 entries (1 files):
- materials-3367972-supplementary.pdf
